# Supplementary material for: Identification of Warning Transition Points from Hepatitis B to Hepatocellular Carcinoma Based on Mutation Accumulation for the Early Diagnosis and Potential Drug Treatment of HBV-HCC
Source: Oxid Med Cell Longev. 2022 Sep 5;2022:3472179. doi: 10.1155/2022/3472179 (PMC9467738; doi:10.1155/2022/3472179)
Supplement: Supplementary Materials — Supplementary Table 1 and Supplementary Table 2 can be checked in the supplementary files in the submission system. [file 3472179.f1.zip]

Archive with 2 entries (2 files):
- Supplementary table1-the information of ps-PPIs and LCCs.pdf
- Supplementary table2-Approved drugs for potential-drug-targets.pdf
